# Supplementary material for: Hybrid Minigene Assay: An Efficient Tool to Characterize mRNA Splicing Profiles of NF1 Variants
Source: Cancers (Basel). 2021 Feb 27;13(5):999. doi: 10.3390/cancers13050999 (PMC7957615; doi:10.3390/cancers13050999)
Supplement: Supplementary file 1 [file cancers-13-00999-s001.zip]

Archive with 2 entries (2 files):
- Supplementary  tables.docx
- Supplementary Figures.pdf
